# Supplementary material for: Coynema gen. n., a new genus of nematode (Thelastomatoidea, Hystrignathidae) parasites of Passalidae (Coleoptera) from Cuba
Source: Zookeys. 2011 Jan 12;(75):9–19. doi: 10.3897/zookeys.75.809 (PMC3088042; doi:10.3897/zookeys.75.809)
Supplement: XML Treatment for Coynema [file zookeys.75.809-treatment1.xml]

<!DOCTYPE tp:taxon-treatment
  PUBLIC "-//TaxonX//DTD Taxonomic Treatment Publishing DTD v0 20100105//EN" "tax-treatment-NSO.dtd">
<tp:taxon-treatment xmlns:tp="http://www.plazi.org/taxpub"><tp:treatment-meta><mixed-citation publication-type="journal"><person-group><name><surname>Rodríguez</surname><given-names>Jans Morffe</given-names></name><name><surname>Rodríguez</surname><given-names>Nayla García</given-names></name></person-group><article-title><italic>Coynema</italic> gen. n., a new genus of nematode (Thelastomatoidea, Hystrignathidae) parasites of Passalidae (Coleoptera) from Cuba</article-title><source>Zookeys</source><day>12</day><month>1</month><year>2011</year><volume>2011</volume><issue>75</issue><fpage>9</fpage><lpage>19</lpage><pub-id pub-id-type="doi">10.3897/zookeys.75.809</pub-id></mixed-citation></tp:treatment-meta><tp:nomenclature><label>Genus</label><tp:taxon-name>
                        <tp:taxon-name-part taxon-name-part-type="genus">Coynema</tp:taxon-name-part>
                    <object-id xmlns:xlink="http://www.w3.org/1999/xlink" xlink:type="simple">urn:lsid:zoobank.org:act:3883651B-C4DC-4876-A7D2-1DBAA849E54C</object-id>
                    </tp:taxon-name><tp:taxon-status xmlns:xlink="http://www.w3.org/1999/xlink" xlink:type="simple">gen. n.</tp:taxon-status></tp:nomenclature><tp:treatment-sec sec-type="Generic diagnosis"><title>Generic diagnosis.</title><sec sec-type="Female"><title>Female.</title><p>Body robust, markedly fusiform. Cervical cuticle unarmed. Lateral alae present, from the esophageal region to a distance before the level of the vulva. Head bearing eight small, paired papillae. First cephalic annule slightly expanded, set-off from head by a deep single groove, its fore half with concave margins when totally relaxed. Esophagus consisting of a muscular sub-cylindrical procorpus, its base abruptly expanded in its joint with the short isthmus. Intestine simple, its fore region very expanded, forming a sac-like structure. The end of this region of the intestine is abruptly set-off and next to it the gut continues as a simple, rectilinear tube. Nerve ring encircling procorpus at its posterior half. Excretory pore post-bulbar. Reproductive system didelphic-amphidelphic. Eggs large, ovoid, smooth-shelled. Tail long, subulate and filiform.</p></sec><sec sec-type="Male"><title>Male.</title><p>Body shorter and more slender than female. Cervical cuticle without spines. Head similar to female. First cephalic annule inconspicuous. Digestive system similar to female. Nerve ring encircling procorpus at its posterior half. Excretory pore post-bulbar. One testis present. Spicules absent. Tail conical, very short, sharply pointed, ventrally curved, its dorsal cuticle thickened forming a <bold>Y</bold>-like structure. A single, median, mammiform, big pre-cloacal papilla present. A pair of small, sub-dorsal, pre-cloacal papillae situated before the dorsal thickening.</p></sec><sec sec-type="Type species"><title>Type species.</title><p><tp:taxon-name>Coynema poeyi</tp:taxon-name> (Coy, García &amp; Alvarez, 1993) Morffe &amp; García, comb. n. (monotypic genus).</p></sec></tp:treatment-sec><tp:treatment-sec sec-type="Distribution"><title>Distribution.</title><p>Cuba.</p></tp:treatment-sec><tp:treatment-sec sec-type="Etymology"><title>Etymology.</title><p>The generic name is a combination of Coy, after Alberto Coy Otero, eminent Cuban parasitologist and the suffix –nema. The name is in neuter gender.</p><!--PageBreak--></tp:treatment-sec></tp:taxon-treatment>
