# Supplementary material for: Coynema gen. n., a new genus of nematode (Thelastomatoidea, Hystrignathidae) parasites of Passalidae (Coleoptera) from Cuba
Source: Zookeys. 2011 Jan 12;(75):9–19. doi: 10.3897/zookeys.75.809 (PMC3088042; doi:10.3897/zookeys.75.809)
Supplement: XML Treatment for Coynema poeyi [file zookeys.75.809-treatment2.xml]

<!DOCTYPE tp:taxon-treatment
  PUBLIC "-//TaxonX//DTD Taxonomic Treatment Publishing DTD v0 20100105//EN" "tax-treatment-NSO.dtd">
<tp:taxon-treatment xmlns:tp="http://www.plazi.org/taxpub"><tp:treatment-meta><mixed-citation publication-type="journal"><person-group><name><surname>Rodríguez</surname><given-names>Jans Morffe</given-names></name><name><surname>Rodríguez</surname><given-names>Nayla García</given-names></name></person-group><article-title><italic>Coynema</italic> gen. n., a new genus of nematode (Thelastomatoidea, Hystrignathidae) parasites of Passalidae (Coleoptera) from Cuba</article-title><source>Zookeys</source><day>12</day><month>1</month><year>2011</year><volume>2011</volume><issue>75</issue><fpage>9</fpage><lpage>19</lpage><pub-id pub-id-type="doi">10.3897/zookeys.75.809</pub-id></mixed-citation></tp:treatment-meta><tp:nomenclature><tp:taxon-name>
                        <tp:taxon-name-part taxon-name-part-type="genus">Coynema</tp:taxon-name-part>
                        <tp:taxon-name-part taxon-name-part-type="species">poeyi</tp:taxon-name-part>
                    </tp:taxon-name><tp:taxon-authority>(Coy, García &amp; Alvarez, 1993) Morffe &amp; García</tp:taxon-authority><tp:taxon-status xmlns:xlink="http://www.w3.org/1999/xlink" xlink:type="simple">comb. n.</tp:taxon-status><xref ref-type="fig" rid="F1">Figure 1 A–H</xref><xref ref-type="fig" rid="F2">Figure 2 A–C</xref><xref ref-type="fig" rid="F3">Figure 3 A–H</xref><tp:nomenclature-citation-list><tp:nomenclature-citation><tp:taxon-name>Glaber poeyi</tp:taxon-name><comment> Coy, García &amp; Alvarez, 1993: 57–59, fig. 3 A–E</comment></tp:nomenclature-citation></tp:nomenclature-citation-list></tp:nomenclature><tp:treatment-sec sec-type="Type material"><title>Type material.</title><p>♂ holotype of <tp:taxon-name>Glaber poeyi</tp:taxon-name>, Cuba, Pinar del Río Province, Sierra del Rosario, El Salón; in <tp:taxon-name>Passalus interstitialis</tp:taxon-name>; IV.1990; A. Coy &amp; N. García coll.; CZACC 11.4168. ♀ allotype of <tp:taxon-name>Glaber poeyi</tp:taxon-name>, same data as holotype, CZACC 11.4169.</p></tp:treatment-sec><tp:treatment-sec sec-type="Other material examined"><title>Other material examined.</title><p>5 ♀♀, Cuba, Pinar del Río Province, Sierra del Rosario, El Mulo; in <tp:taxon-name>Passalus pertyi</tp:taxon-name>; X.2007; R. Núñez &amp; O. Madruga coll.; CZACC 11.4468–11.4472. 9 ♀♀, Cuba, La Habana Province, San José de las Lajas, La Jaula; in <tp:taxon-name>Passalus pertyi</tp:taxon-name>; 15.III.2008; E. Fonseca, J. Morffe, G. León &amp; F. Alvarez coll.; CZACC 11.4611–11.4619. 2 ♀♀, same data as anterior, deposited in the CHIOC. 6 ♀♀, Cuba, Holguín Province, Nipe-Sagua-Baracoa, La Melba; in <tp:taxon-name>Passalus pertyi</tp:taxon-name>; V.2007; R. Barba &amp; D. Ortiz coll.; CZACC 11.4460–11.4465. 4 ♂♂, same data as anterior; CZACC 11.4473–11.4476.</p></tp:treatment-sec><tp:treatment-sec sec-type="Type host"><title>Type host.</title><p><tp:taxon-name>Passalus interstitialis</tp:taxon-name> Escholtz, 1829 (<tp:taxon-name>Coleoptera</tp:taxon-name>, <tp:taxon-name>Passalidae</tp:taxon-name>).</p></tp:treatment-sec><tp:treatment-sec sec-type="Other host"><title>Other host.</title><p><tp:taxon-name>Passalus pertyi</tp:taxon-name> Kaup, 1869 (<tp:taxon-name>Coleoptera</tp:taxon-name>, <tp:taxon-name>Passalidae</tp:taxon-name>).</p></tp:treatment-sec><tp:treatment-sec sec-type="Site"><title>Site.</title><p>Gut caeca.</p></tp:treatment-sec><tp:treatment-sec sec-type="Type locality"><title>Type locality.</title><p>El Salón, Sierra del Rosario, Pinar del Río Province, Cuba.</p></tp:treatment-sec><tp:treatment-sec sec-type="Other records"><title>Other records.</title><p>El Mulo, Sierra del Rosario, Pinar del Río Province, Cuba; La Jaula, San José de las Lajas, La Habana Province, Cuba; La Melba, Nipe-Sagua-Baracoa, Holguín Province, Cuba.</p></tp:treatment-sec><tp:treatment-sec sec-type="Measurements"><title>Measurements.</title><p>Holotype (male) a = 14.40, b = 5.74, c = 83.08, total length = 1.080, maximum body width = 0.075, stoma length = 0.018, procorpus length = 0.130, isthmus length = 0.023, diameter of basal bulb = 0.038, total length of esophagus = 0.188, nerve ring to anterior end = 0.098, excretory pore to anterior end = 0.260, cloaca to posterior end = 0.013.</p><p>Allotype (female) a = 16.69, b = 9.15, c = 4.41, V% = 52.63, total length = 2.470, maximum body width = 0.148, first cephalic annule (length×width) = 0.013×0.035, stoma length = 0.025, procorpus length = 0.200, isthmus length = 0.025, diameter of basal bulb = 0.065, total length of esophagus = 0.270, nerve ring to anterior end = 0.130, excretory pore to anterior end = 0.370, vulva to posterior end = 1.170, anus to posterior end = 0.560, eggs = 0.113–0.118×0.048–0.050 (0.116 ± 0.004×0.049 ± 0.001 n = 2).</p><fig id="F1" position="float" orientation="portrait"><label>Figure 1.</label><caption><p><tp:taxon-name>Coynema poeyi</tp:taxon-name> (Coy, García &amp; Alvarez, 1993) Morffe &amp; García comb. n. Female. <bold>A</bold> Esophageal region, lateral view <bold>B</bold> Cephalic end, internal view <bold>C</bold> Cephalic end, external view <bold>D</bold> Tail, lateral view <bold>E</bold> Vulva, lateral view <bold>F</bold> Egg <bold>G</bold> Reproductive system <bold>H</bold> Entire nematode, lateral view.</p></caption><graphic xmlns:xlink="http://www.w3.org/1999/xlink" xlink:href="ZooKeys-075-009-g001.jpg" position="float" orientation="portrait" xlink:type="simple"/></fig><fig id="F2" position="float" orientation="portrait"><label>Figure 2.</label><caption><p><tp:taxon-name>Coynema poeyi</tp:taxon-name> (Coy, García &amp; Alvarez, 1993) Morffe &amp; García comb. n. Male. <bold>A</bold> Esophageal region, lateral view <bold>B</bold> Tail end, lateral view <bold>C</bold> Entire nematode, lateral view.</p></caption><graphic xmlns:xlink="http://www.w3.org/1999/xlink" xlink:href="ZooKeys-075-009-g002.jpg" position="float" orientation="portrait" xlink:type="simple"/></fig><fig id="F3" position="float" orientation="portrait"><label>Figure 3.</label><caption><p><tp:taxon-name>Coynema poeyi</tp:taxon-name> (Coy, García &amp; Alvarez, 1993) Morffe &amp; García, comb. n. Female. <bold>A</bold> Cephalic end, relaxed first cephalic annule (specimen killed inside the host) <bold>B</bold> Cephalic end, first cephalic annule not relaxed (heat killed specimen) <bold>C</bold> Sac-like structure of the intestine <bold>D</bold> Esophagus <bold>E</bold> Egg <bold>F</bold> Vulva, lateral view. Male <bold>G</bold> Tail end showing the dorsal cuticular Y-like thickening <bold>H</bold> Esophageal region. Scale bars: <bold>A, B, G</bold> 0.025 mm. <bold>D, E, F</bold> 0.05 mm. <bold>C, H</bold> 0.1 mm.</p></caption><graphic xmlns:xlink="http://www.w3.org/1999/xlink" xlink:href="ZooKeys-075-009-g003.jpg" position="float" orientation="portrait" xlink:type="simple"/></fig></tp:treatment-sec><tp:treatment-sec sec-type="Population from El Mulo, Pinar del Río Province"><title>Population from El Mulo, Pinar del Río Province.</title><p>Females (n = 5) a = 17.00–19.72 (18.25 ± 1.32 n = 4), b = 7.73–8.65 (8.18 ± 0.38 n = 4), c = 3.65–3.99 (3.82 ± 0.17 n = 4), V% = 46.99–52.94 (49.50 ± 2.84 n = 4), total length = 1.700–2.075 (1.863 ± 0.164 n = 4), maximum body width = 0.090–0.120 (0.102 ± 0.011 n = 5), first cephalic annule (length×width) = 0.008–0.013×0.023–0.030 (0.010 ± 0.002×0.026 ± 0.004), stoma length = 0.018–0.020 (0.019 ± 0.001 n = 5), procorpus length = 0.160–0.175 (0.166 ± 0.006 n = 5), isthmus length = 0.023–0.025 (0.023 ± 0.001 n = 5), diameter of basal bulb = 0.040–0.045 (0.043 ± 0.002 n = 5), total<!--PageBreak--> length of esophagus = 0.220–0.240 (0.226 ± 0.009 n = 5), nerve ring to anterior end = 0.108–0.128 (0.119 ± 0.009 n = 5), excretory pore to anterior end = 0.340 (0.340 n = 1), vulva to posterior end = 0.800–1.100 (0.944 ± 0.133 n = 4), anus to posterior end = 0.430–0.520 (0.484 ± 0.038 n = 5), eggs = 0.105–0.113×0.035–0.048 (0.110 ± 0.003×0.040 ± 0.003 n = 11).</p><!--PageBreak--></tp:treatment-sec><tp:treatment-sec sec-type="Population from La Jaula, La Habana Province"><title>Population from La Jaula, La Habana Province.</title><p>Females (n = 11) a = 13.13–20.00 (16.26 ± 1.95 n = 11), b = 7.65–9.33 (8.35 ± 0.53 n = 11), c = 3.93–4.49 (4.22 ± 0.19 n = 10), V% = 47.72–51.92 (50.44 ± 1.07 n = 11), total length = 1.740–2.425 (2.010 ± 0.211 n = 11), maximum body width = 0.108–0.150 (0.125 ± 0.014 n = 11), first cephalic annule (length×width) = 0.005–0.008×0.028–0.033 (0.007 ± 0.001×0.029 ± 0.002 n = 7), stoma length = 0.020 (0.020 n = 11), procorpus length = 0.163–0.185 (0.174 ± 0.008 n = 11), isthmus length = 0.020–0.028 (0.023 ± 0.003 n = 11), diameter of basal bulb = 0.043–0.058 (0.049 ± 0.005 n = 11), total length of esophagus = 0.228–0.260 (0.240 ± 0.010 n = 11), nerve ring to anterior end = 0.120–0.140 (0.130 ± 0.006 n = 11), excretory pore to anterior end = 0.280–0.360 (0.320 ± 0.029 n = 11), vulva to posterior end = 0.860–1.200 (0.996 ± 0.107 n = 11), anus<!--PageBreak--><!--PageBreak--> to posterior end = 0.400–0.560 (0.478 ± 0.061 n = 10), eggs = 0.108–0.125×0.035–0.048 (0.116 ± 0.004×0.042 ± 0.004 n = 20).</p></tp:treatment-sec><tp:treatment-sec sec-type="Population from La Melba, Holguín Province"><title>Population from La Melba, Holguín Province.</title><p>Females (n = 6) a = 13.27–16.00 (14.80 ± 0.95 n = 6), b = 6.77–8.38 (7.53 ± 0.57 n = 6), c = 3.35–3.84 (3.60 ± 0.20 n = 6), V% = 43.18–48.24 (44.92 ± 2.27 n = 4), total length = 1.460–1.800 (1.653 ± 0.126 n = 6), maximum body width = 0.110–0.120 (0.112 ± 0.004 n = 6), first cephalic annule (length×width) = 0.010×0.025–0.028 (0.010×0.027 ± 0.001 n = 5), stoma length = 0.018–0.020 (0.018 ± 0.001 n = 6), procorpus length = 0.153–0.173 (0.160 ± 0.008 n = 6), isthmus length = 0.018–0.200 (0.019 ± 0.001 n = 6), diameter of basal bulb = 0.043–0.065 (0.048 ± 0.009 n = 6), total length of esophagus = 0.200–0.240 (0.220 ± 0.014 n = 6), nerve ring to anterior end = 0.113–0.125 (0.119 ± 0.006 n = 6), excretory pore to anterior end = 0.270–0.360 (0.307 ± 0.047 n = 3), vulva to posterior end = 0.820–1.000 (0.894 ± 0.076 n = 4), anus to posterior end = 0.380–0.530 (0.462 ± 0.052 n = 6), eggs = 0.105–0.125×0.035–0.048 (0.113 ± 0.006×0.043 ± 0.004 n = 11).</p><p>Males (n = 4) a = 10.84–13.18 (11.87 ± 1.05 n = 4), b = 5.62–6.03 (5.88 ± 0.18 n = 4), c = 55.00–74.67 (66.92 ± 8.39 n = 4), total length = 1.030–1.120 (1.073 ± 0.044 n = 4), maximum body width = 0.085–0.095 (0.091 ± 0.004 n = 4), stoma length = 0.015–0.020 (0.017 ± 0.002 n = 4), procorpus length = 0.125–0.300 (0.128 ± 0.002 n = 4), isthmus length = 0.015–0.023 (0.018 ± 0.004 n = 4), diameter of basal bulb = 0.040–0.048 (0.044 ± 0.003 n = 4), total length of esophagus = 0.175–0.188 (0.183 ± 0.005 n = 4), nerve ring to anterior end = 0.093–0.100 (0.096 ± 0.003 n = 4), excretory pore to anterior end = 0.240–0.250 (0.248 ± 0.005 n = 4), cloaca to posterior end = 0.015–0.020 (0.016 ± 0.003 n = 4).</p></tp:treatment-sec><tp:treatment-sec sec-type="Description"><title>Description.</title><sec sec-type="Female"><title>Female.</title><p>Body comparatively robust, markedly fusiform, maximum width at level of the anterior part of intestine. Cervical cuticle unarmed, finely annulated (annule more conspicuous toward post-esophageal region). Sub-cuticular longitudinal striae present. Lateral alae from the end of procorpus or the beginning of its basal dilation to about half of a body width before the level of vulva. Head well developed, set-off from body by a single, deep groove and bearing eight small paired papillae. First cephalic annule slightly expanded, when totally stretched (in dead nematodes inside the hosts) consisting of an anterior half with concave margins (its diameter initially inferior to that of head and increasing gradually in the posterior direction) and a posterior half wider and with convex margins. In heat-relaxed specimens the cephalic annule appears to be less stretched and only the posterior part is visible. Stoma short, about two first cephalic annule lengths long, surrounded by an esophageal collar. Esophagus consists of a muscular, sub-cylindrical procorpus, base abruptly dilated in its joint with the short isthmus. Basal bulb pyriform, valve plate well developed. Intestine simple, sub-rectilinear, anterior portion notably dilated, forming a sac-like structure slightly longer than esophagus. In this part the external surface of intestine almost touching the body wall. The continuation of intestine is about one third of the diameter of the sac-like structure. Rectum short, anus not prominent. Nerve ring encircling procorpus at about 60% of its length. Excretory pore situated at about half of a body width posterior<!--PageBreak--> to basal bulb. Genital tract didelphic-amphidelphic, both ovaries thin, reflexed. Anterior ovary commencing just behind the saccular structure and posterior ovary arising slightly more than a body width anterior to the level of anus. Vulva a median transverse slit near midbody or slightly displaced forward, lips more or less prominent. Vagina muscular, thin-walled, forwardly directed. Conduct next to the vagina forming a loop. Eggs comparatively large, markedly ovoid in shape, smooth-shelled. Tail comparatively long, filiform and subulate.</p></sec><sec sec-type="Male"><title>Male.</title><p>Body shorter and slender than female. Cervical cuticle unarmed. Sub-cuticular longitudinal striae present. Cephalic end similar to female, except by the cephalic annule inconspicuous. Digestive system similar to female. Sac-like region of the intestine slightly larger than the esophagus. Rectum short and cloaca inconspicuous, not prominent. Nerve ring encircling procorpus in posterior half, at about 60% of its length. Excretory pore situated at about less than a body-width posterior to the basal bulb. Testis single, commencing just posterior to the sac-like structure of intestine. Tail conical, sharply pointed, very short and ventrally curved. Dorsal cuticle near the tail tip bearing a Y-like thickening, its inferior part posteriorly directed. A single, median, large, mammiform pre-cloacal papilla present. A pair of small, sub-dorsal, pre-cloacal papillae situated before the dorsal cuticular thickening. Spicules absent.</p></sec></tp:treatment-sec><tp:treatment-sec sec-type="Discussion"><title>Discussion.</title><p><tp:taxon-name>Coynema</tp:taxon-name> gen. n. can be placed in <tp:taxon-name>Hystrignathidae</tp:taxon-name> by having males with the single median pre-cloacal papilla characteristic of the family, oesophagus with its anterior portion supported by cuticularized rods and elongated eggs (<xref ref-type="bibr" rid="B1">Adamson and Van Waerebeke 1992</xref>). The new genus has affinities with the Brazilian genus <tp:taxon-name>Glaber</tp:taxon-name> by having a similar arrangement and form of the first cephalic annule and the characteristic basal dilation of the procorpus. A similar procorpus is present in <tp:taxon-name>Vulcanonema</tp:taxon-name> Travassos &amp; Kloss, 1958, that however differs in its first cephalic annule separated from head by a conical region. These last two genera can be differentiated from <tp:taxon-name>Coynema</tp:taxon-name> gen. n. in having a monodelphic-prodelphic reproductive system. The marked fusiform shape of <tp:taxon-name>Coynema</tp:taxon-name> gen. n. only appears in the monotypic Malagasian genus <tp:taxon-name>Passalidophila</tp:taxon-name> Van Waerebeke, 1973, which is also monodelphic.</p><p>There are eight hystrignathid genera that are digonant and lack spines in the cervical cuticle: <tp:taxon-name>Anomalostoma</tp:taxon-name> Cordeira, 1981; <tp:taxon-name>Anuronema</tp:taxon-name>, <tp:taxon-name>Klossnema</tp:taxon-name> Cordeira &amp; Artigas, 1983; <tp:taxon-name>Papillabrum</tp:taxon-name> Cordeira, 1981; <tp:taxon-name>Phalacronema</tp:taxon-name>, <tp:taxon-name>Sprentia</tp:taxon-name>, <tp:taxon-name>Triumphalisnema</tp:taxon-name> Kloss, 1962 and <tp:taxon-name>Ventelia</tp:taxon-name> Kloss, 1962. <tp:taxon-name>Coynema</tp:taxon-name> gen. n. differs from all of them in the form of cephalic end, the esophagus and the sac-like structure of the intestine. At present, the latter feature appears to be unique in the family.</p><p>The male of <tp:taxon-name>Coynema</tp:taxon-name> gen. n. presents the head and digestive system very similar to female. This is unusual in the few genera of <tp:taxon-name>Hystrignathidae</tp:taxon-name> having males described, which have a cylindrical procorpus. Due to this, the shape of the digestive system differentiates the males of <tp:taxon-name>Coynema</tp:taxon-name> gen. n. from the other males of <tp:taxon-name>Hystrignathidae</tp:taxon-name>.</p></tp:treatment-sec><tp:treatment-sec sec-type="Comments"><title>Comments.</title><p>There are small metric differences in the average values among females from some of the populations studied. In spite of this measurements tend to overlap, and there were no evident morphological differences observed. Males from El Salón and La Melba did not show marked morphometric variation. In addition, no male<!--PageBreak--> specimens were found in the populations from El Mulo and La Jaula, when looking for more features that would support the existence of other species of <tp:taxon-name>Coynema</tp:taxon-name> gen. n. These are the reasons why all populations are considered conspecific until larger series of specimens are at hand for further study.</p></tp:treatment-sec><ref-list><ref id="B1"><mixed-citation xmlns:xlink="http://www.w3.org/1999/xlink" xlink:type="simple"><person-group><name name-style="western"><surname>Adamson</surname><given-names>M</given-names></name><name name-style="western"><surname>Van Waerebeke</surname><given-names>D</given-names></name></person-group> (<year>1992</year>)<article-title> Revision of the Thelastomatoidea, Oxyurida of invertebrate hosts III. Hystrignathidae.</article-title><source>Systematic Parasitology</source><volume>22</volume>:<fpage>111</fpage>-<lpage>130</lpage>.</mixed-citation></ref></ref-list></tp:taxon-treatment>
